# Supplementary material for: Study on Early Pregnancy Diagnosis of Sows Based on Body Fluid Metabolite Detection Combined with Machine Learning Models
Source: Vet Sci. 2026 Apr 22;13(5):409. doi: 10.3390/vetsci13050409 (PMC13211673; doi:10.3390/vetsci13050409)
Supplement: Supplementary file 1 [file vetsci-13-00409-s001.zip]

Archive with 8 entries (8 files):
- Fisher Linear Discriminant.py
- Logistic Regression.py
- Multilayer Perceptron.py
- Naive Bayes.py
- Random Forest.py
- Support Vector Machine.py
- vetsci-4166242-supplementary.pdf
- XGBoost.py
