# Supplementary material for: Study on Early Pregnancy Diagnosis of Sows Based on Body Fluid Metabolite Detection Combined with Machine Learning Models
Source: Vet Sci. 2026 Apr 22;13(5):409. doi: 10.3390/vetsci13050409 (PMC13211673; doi:10.3390/vetsci13050409)
Supplement: Supplementary file 1 [file vetsci-13-00409-s001.zip › Fisher Linear Discriminant.py]

import numpy as np
import pandas as pd
import matplotlib.pyplot as plt
import seaborn as sns
from sklearn.discriminant_analysis import LinearDiscriminantAnalysis
from sklearn.datasets import make_classification
from sklearn.model_selection import train_test_split
from sklearn.preprocessing import LabelEncoder
from sklearn.metrics import accuracy_score, confusion_matrix, roc_curve, auc, roc_auc_score, classification_report, matthews_corrcoef, log_loss, precision_recall_curve, average_precision_score
from sklearn.calibration import calibration_curve
from sklearn.model_selection import learning_curve

df = pd.read_excel("data/train_data.xlsx")
output_excel_path = "output/result.xlsx"

label_encoder = LabelEncoder()
df['state'] = label_encoder.fit_transform(df['state'])

X = df.drop(columns=['name', 'state'])
y = df['state']

X_train, X_test, y_train, y_test = train_test_split(X, y, test_size=0.3, random_state=42)

model = LinearDiscriminantAnalysis()

model.fit(X_train, y_train)

y_train_pred = model.predict(X_train)
y_test_pred = model.predict(X_test)

y_train_prob = model.predict_proba(X_train)
y_test_prob = model.predict_proba(X_test)

train_accuracy = accuracy_score(y_train, y_train_pred)
train_mcc = matthews_corrcoef(y_train, y_train_pred)

if len(label_encoder.classes_) == 2:
    train_roc_auc = roc_auc_score(y_train, y_train_prob[:, 1])
    train_pr_auc = average_precision_score(y_train, y_train_prob[:, 1])
    train_brier = np.mean((y_train_prob[:, 1] - y_train) ** 2)
else:
    train_roc_auc = roc_auc_score(y_train, y_train_prob, multi_class='ovr')
    train_pr_auc = average_precision_score(y_train, y_train_prob, average='macro')
    train_one_hot = np.eye(len(label_encoder.classes_))[y_train]
    train_brier = np.mean(np.sum((y_train_prob - train_one_hot) ** 2, axis=1))

train_logloss = log_loss(y_train, y_train_prob)

test_accuracy = accuracy_score(y_test, y_test_pred)
test_mcc = matthews_corrcoef(y_test, y_test_pred)

if len(label_encoder.classes_) == 2:
    test_roc_auc = roc_auc_score(y_test, y_test_prob[:, 1])
    test_pr_auc = average_precision_score(y_test, y_test_prob[:, 1])
    test_brier = np.mean((y_test_prob[:, 1] - y_test) ** 2)
else:
    test_roc_auc = roc_auc_score(y_test, y_test_prob, multi_class='ovr')
    test_pr_auc = average_precision_score(y_test, y_test_prob, average='macro')
    test_one_hot = np.eye(len(label_encoder.classes_))[y_test]
    test_brier = np.mean(np.sum((y_test_prob - test_one_hot) ** 2, axis=1))

test_logloss = log_loss(y_test, y_test_prob)

original_classes = label_encoder.inverse_transform(y_test)
predicted_classes = label_encoder.inverse_transform(y_test_pred)
