# Supplementary material for: Study on Early Pregnancy Diagnosis of Sows Based on Body Fluid Metabolite Detection Combined with Machine Learning Models
Source: Vet Sci. 2026 Apr 22;13(5):409. doi: 10.3390/vetsci13050409 (PMC13211673; doi:10.3390/vetsci13050409)
Supplement: Supplementary file 1 [file vetsci-13-00409-s001.zip › Logistic Regression.py]

import numpy as np
import pandas as pd
import matplotlib.pyplot as plt
import seaborn as sns
from sklearn.model_selection import train_test_split
from sklearn.linear_model import LogisticRegression
from sklearn.datasets import make_classification
from sklearn.metrics import accuracy_score, confusion_matrix, roc_curve, auc, roc_auc_score, classification_report
from sklearn.model_selection import learning_curve
from sklearn.metrics import matthews_corrcoef, precision_recall_curve, average_precision_score, log_loss, brier_score_loss
from sklearn.preprocessing import LabelEncoder
from sklearn.decomposition import PCA

df = pd.read_excel("data/train_data.xlsx")
output_excel_path = "output/result.xlsx"

label_encoder = LabelEncoder()
df['state'] = label_encoder.fit_transform(df['state'])

X = df.drop(columns=['name', 'state'])
y = df['state']

X_train, X_test, y_train, y_test = train_test_split(X, y, test_size=0.3, random_state=42)

model = LogisticRegression()

model.fit(X_train, y_train)

y_train_pred = model.predict(X_train)
y_test_pred = model.predict(X_test)
y_train_prob = model.predict_proba(X_train)
y_test_prob = model.predict_proba(X_test)

train_accuracy = accuracy_score(y_train, y_train_pred)
test_accuracy = accuracy_score(y_test, y_test_pred)

train_mcc = matthews_corrcoef(y_train, y_train_pred)
test_mcc = matthews_corrcoef(y_test, y_test_pred)

train_roc_auc = roc_auc_score(y_train, y_train_prob[:, 1])
test_roc_auc = roc_auc_score(y_test, y_test_prob[:, 1])

train_pr_auc = average_precision_score(y_train, y_train_prob[:, 1])
test_pr_auc = average_precision_score(y_test, y_test_prob[:, 1])

train_logloss = log_loss(y_train, y_train_prob)
test_logloss = log_loss(y_test, y_test_prob)

train_brier = brier_score_loss(y_train, y_train_prob[:, 1])
test_brier = brier_score_loss(y_test, y_test_prob[:, 1])
