# Supplementary material for: Study on Early Pregnancy Diagnosis of Sows Based on Body Fluid Metabolite Detection Combined with Machine Learning Models
Source: Vet Sci. 2026 Apr 22;13(5):409. doi: 10.3390/vetsci13050409 (PMC13211673; doi:10.3390/vetsci13050409)
Supplement: Supplementary file 1 [file vetsci-13-00409-s001.zip › Multilayer Perceptron.py]

import tensorflow as tf
import pandas as pd
import matplotlib.pyplot as plt
import seaborn as sns
import numpy as np
from sklearn.preprocessing import LabelEncoder
from sklearn.model_selection import train_test_split
from tensorflow.keras.models import Sequential
from tensorflow.keras.layers import Dense
from tensorflow.keras.utils import to_categorical
from sklearn.metrics import roc_curve, auc, confusion_matrix, classification_report, accuracy_score, matthews_corrcoef, precision_recall_curve, average_precision_score
from tensorflow.keras.losses import CategoricalCrossentropy
from sklearn.model_selection import learning_curve
from scikeras.wrappers import KerasClassifier
from sklearn.metrics import brier_score_loss

df = pd.read_excel("data/train_data.xlsx")
output_excel_path = "output/result.xlsx"

print(df.head())

label_encoder = LabelEncoder()
y_encoded = label_encoder.fit_transform(df['state'])

X = df.drop(columns=['name', 'state'])
y = y_encoded

y_encoded = to_categorical(y)

X_train, X_test, y_train, y_test = train_test_split(X, y_encoded, test_size=0.3, random_state=42)

model = Sequential()

model.add(Dense(100, input_dim=7, activation='tanh'))

model.add(Dense(2, activation='softmax'))

model.compile(optimizer='adam', loss='categorical_crossentropy', metrics=['accuracy'])

model.summary()

history = model.fit(X_train, y_train, epochs=200, batch_size=32, validation_data=(X_test, y_test))

y_train_pred = model.predict(X_train)
y_test_pred = model.predict(X_test)

y_train_pred_classes = tf.argmax(y_train_pred, axis=1).numpy()
y_test_pred_classes = tf.argmax(y_test_pred, axis=1).numpy()

y_train_classes = tf.argmax(y_train, axis=1).numpy()
y_test_classes = tf.argmax(y_test, axis=1).numpy()

train_accuracy = accuracy_score(y_train_classes, y_train_pred_classes)
test_accuracy = accuracy_score(y_test_classes, y_test_pred_classes)

train_mcc = matthews_corrcoef(y_train_classes, y_train_pred_classes)
test_mcc = matthews_corrcoef(y_test_classes, y_test_pred_classes)

fpr_train, tpr_train, _ = roc_curve(y_train[:, 1], y_train_pred[:, 1])
fpr_test, tpr_test, _ = roc_curve(y_test[:, 1], y_test_pred[:, 1])
train_roc_auc = auc(fpr_train, tpr_train)
test_roc_auc = auc(fpr_test, tpr_test)

train_precision, train_recall, _ = precision_recall_curve(y_train[:, 1], y_train_pred[:, 1])
test_precision, test_recall, _ = precision_recall_curve(y_test[:, 1], y_test_pred[:, 1])
train_pr_auc = average_precision_score(y_train[:, 1], y_train_pred[:, 1])
test_pr_auc = average_precision_score(y_test[:, 1], y_test_pred[:, 1])

loss_fn = CategoricalCrossentropy()
train_logloss = loss_fn(y_train, y_train_pred).numpy()
test_logloss = loss_fn(y_test, y_test_pred).numpy()

train_brier_score = np.mean(np.sum((y_train - y_train_pred) ** 2, axis=1))
test_brier_score = np.mean(np.sum((y_test - y_test_pred) ** 2, axis=1))
