# Supplementary material for: Study on Early Pregnancy Diagnosis of Sows Based on Body Fluid Metabolite Detection Combined with Machine Learning Models
Source: Vet Sci. 2026 Apr 22;13(5):409. doi: 10.3390/vetsci13050409 (PMC13211673; doi:10.3390/vetsci13050409)
Supplement: Supplementary file 1 [file vetsci-13-00409-s001.zip › Random Forest.py]

import pandas as pd
import numpy as np
import matplotlib.pyplot as plt
import seaborn as sns
from sklearn.ensemble import RandomForestClassifier
from sklearn.model_selection import train_test_split
from sklearn.metrics import roc_curve, auc, confusion_matrix, classification_report, accuracy_score, matthews_corrcoef, precision_recall_curve, average_precision_score, log_loss, brier_score_loss
from sklearn.preprocessing import LabelEncoder
from sklearn.model_selection import learning_curve

df = pd.read_excel("data/train_data.xlsx")
output_excel_path = "output/result.xlsx"

print(df.head())

label_encoder = LabelEncoder()
df['state'] = label_encoder.fit_transform(df['state'])

X = df.drop(columns=['name', 'state'])
y = df['state']

X_train, X_test, y_train, y_test = train_test_split(X, y, test_size=0.3, random_state=42)

rf_classifier = RandomForestClassifier(n_estimators=100, random_state=42)

rf_classifier.fit(X_train, y_train)

def calculate_metrics(X, y, model):
    y_pred = model.predict(X)
    y_prob = model.predict_proba(X)
    
    accuracy = accuracy_score(y, y_pred)
    mcc = matthews_corrcoef(y, y_pred)
    
    fpr, tpr, _ = roc_curve(y, y_prob[:, 1])
    roc_auc = auc(fpr, tpr)
    
    precision, recall, _ = precision_recall_curve(y, y_prob[:, 1])
    pr_auc = average_precision_score(y, y_prob[:, 1])
    
    logloss = log_loss(y, y_prob)
    
    brier = brier_score_loss(y, y_prob[:, 1])
    
    return {
        'accuracy': accuracy,
        'mcc': mcc,
        'roc_auc': roc_auc,
        'pr_auc': pr_auc,
        'logloss': logloss,
        'brier': brier
    }

train_metrics = calculate_metrics(X_train, y_train, rf_classifier)
test_metrics = calculate_metrics(X_test, y_test, rf_classifier)
