# Supplementary material for: Study on Early Pregnancy Diagnosis of Sows Based on Body Fluid Metabolite Detection Combined with Machine Learning Models
Source: Vet Sci. 2026 Apr 22;13(5):409. doi: 10.3390/vetsci13050409 (PMC13211673; doi:10.3390/vetsci13050409)
Supplement: Supplementary file 1 [file vetsci-13-00409-s001.zip › Support Vector Machine.py]

import warnings
warnings.filterwarnings("ignore", category=FutureWarning, module="sklearn", lineno=196) 
import pandas as pd
from sklearn.svm import SVC
import numpy as np
import matplotlib.pyplot as plt
import seaborn as sns
from sklearn.model_selection import GridSearchCV, ShuffleSplit, learning_curve, train_test_split
from sklearn.preprocessing import LabelEncoder
from sklearn.decomposition import PCA
from sklearn.metrics import accuracy_score, confusion_matrix, roc_curve, auc, classification_report
from sklearn.metrics import matthews_corrcoef, roc_auc_score, precision_recall_curve, average_precision_score
from sklearn.metrics import log_loss, brier_score_loss

df = pd.read_excel("data/train_data.xlsx")
output_excel_path = "output/result.xlsx"

label_encoder = LabelEncoder()
df['state'] = label_encoder.fit_transform(df['state'])

X = df.drop(columns=['name', 'state'])
y = df['state']

print("Shape of X: {0}; positive example: {1}; negative: {2}".format(X.shape, y[y==1].shape[0], y[y==0].shape[0]))

X_train, X_test, y_train, y_test = train_test_split(X, y, test_size=0.3, random_state=42)

clf = SVC(C=1.0, kernel="linear", gamma='scale', coef0=0.0, probability=True)
clf.fit(X_train, y_train)

y_train_prob = clf.predict_proba(X_train)
y_test_prob = clf.predict_proba(X_test)
y_train_pred = clf.predict(X_train)
y_test_pred = clf.predict(X_test)

def calculate_metrics(y_true, y_pred, y_prob):
    acc = accuracy_score(y_true, y_pred)
    mcc = matthews_corrcoef(y_true, y_pred)
    roc_auc = roc_auc_score(y_true, y_prob[:,1])
    pr_auc = average_precision_score(y_true, y_prob[:,1])
    logloss = log_loss(y_true, y_prob)
    brier = brier_score_loss(y_true, y_prob[:,1])
    return acc, mcc, roc_auc, pr_auc, logloss, brier

train_acc, train_mcc, train_roc_auc, train_pr_auc, train_logloss, train_brier = calculate_metrics(
    y_train, y_train_pred, y_train_prob)

test_acc, test_mcc, test_roc_auc, test_pr_auc, test_logloss, test_brier = calculate_metrics(
    y_test, y_test_pred, y_test_prob)
