# Supplementary material for: Study on Early Pregnancy Diagnosis of Sows Based on Body Fluid Metabolite Detection Combined with Machine Learning Models
Source: Vet Sci. 2026 Apr 22;13(5):409. doi: 10.3390/vetsci13050409 (PMC13211673; doi:10.3390/vetsci13050409)
Supplement: Supplementary file 1 [file vetsci-13-00409-s001.zip › XGBoost.py]

import numpy as np
import pandas as pd
from sklearn.model_selection import train_test_split
from sklearn.metrics import classification_report, roc_auc_score, accuracy_score, confusion_matrix, roc_curve, auc, matthews_corrcoef, precision_recall_curve, average_precision_score, log_loss, brier_score_loss
from sklearn.preprocessing import LabelEncoder
import xgboost as xgb
import matplotlib.pyplot as plt
import seaborn as sns
from xgboost import XGBClassifier
from sklearn.model_selection import learning_curve
import os

df = pd.read_excel("data/train_data.xlsx")
output_excel_path = "output/result.xlsx"

required_columns = ['name', 'state']
for col in required_columns:
    if col not in df.columns:
        raise ValueError(f"数据集缺少必要的列: {col}")

output_dir = os.path.dirname(output_excel_path)
if not os.path.exists(output_dir):
    os.makedirs(output_dir)

label_encoder = LabelEncoder()
df['state'] = label_encoder.fit_transform(df['state'])

X = df.drop(columns=['name', 'state'])
y = df['state']

X_train, X_test, y_train, y_test = train_test_split(X, y, test_size=0.3, random_state=42)

test_indices = X_test.index

dtrain = xgb.DMatrix(X_train, label=y_train)
dtest = xgb.DMatrix(X_test, label=y_test)

params = {
    'objective': 'binary:logistic',
    'eval_metric': 'auc',
    'eta': 0.1,
    'max_depth': 6,
    'lambda': 1,
    'alpha': 0,
    'verbosity': 0
}

evals = [(dtrain, 'train'), (dtest, 'test')]
model = xgb.train(
    params,
    dtrain,
    num_boost_round=100,
    evals=evals,
    early_stopping_rounds=10,
    verbose_eval=False
)

y_train_pred_proba = model.predict(dtrain)
y_test_pred_proba = model.predict(dtest)
y_train_pred = (y_train_pred_proba > 0.5).astype(int)
y_test_pred = (y_test_pred_proba > 0.5).astype(int)
